# Supplementary material for: Repeated thyroid function evaluations in the dog: a retrospective study of 8,309 dogs
Source: Front Vet Sci. 2025 Sep 15;12:1653398. doi: 10.3389/fvets.2025.1653398 (PMC12477693; doi:10.3389/fvets.2025.1653398)
Supplement: Supplementary file 1 [file Table_1.xlsx]

## Sheet: Supplementary Table 1
Supplementary Table 1: Total number of OFA thyroid records with total sex per breed for the original 8,309 dogs and the final dataset of 8,255 dogs.
BREED	TOTAL ORIGINAL DATASET	BREED % of TOTAL DOGS EVALUATED	FEMALE	MALE	TOTAL FINAL DATASET	BREED % of TOTAL DOGS EVALUATED	FEMALE	MALE
TOTAL	8309	100	4504	3805	8255	100	4481	3774
Affenpinscher	2	0.0240703	2	0	2	0.0242277	2	0
Afghan Hound	81	0.974847	46	35	80	0.96911	46	34
Airedale Terrier	4	0.0481406	4	0	4	0.0484555	4	0
Akita	77	0.926706	36	41	77	0.932768	36	41
Alaskan Klee Kai	137	1.64881	86	51	135	1.63537	84	51
Alaskan Malamute	25	0.300879	11	14	25	0.302847	11	14
American Bully	3	0.0361054	1	2	1	0.0121139	0	1
American Pit Bull Terrier	4	0.0481406	2	2	4	0.0484555	2	2
American Staffordshire Terrier	19	0.228668	11	8	19	0.230164	11	8
American Water Spaniel	6	0.0722109	5	1	5	0.0605694	5	0
Anatolian Shepherd	28	0.336984	18	10	28	0.339188	18	10
Australian Labradoodle	104	1.25165	69	35	103	1.24773	68	35
Australian Shepherd	8	0.0962811	3	5	8	0.096911	3	5
Australian Terrier	43	0.517511	22	21	43	0.520896	22	21
Azawakh	4	0.0481406	2	2	4	0.0484555	2	2
Barbet	12	0.144422	11	1	12	0.145366	11	1
Basenji	111	1.3359	52	59	111	1.34464	52	59
Basset Hound	1	0.0120351	1	0	1	0.0121139	1	0
Beagle	23	0.276808	12	11	23	0.278619	12	11
Bearded Collie	161	1.93766	86	75	161	1.95033	86	75
Beauceron	6	0.0722109	2	4	6	0.0726832	2	4
Belgian Malinois	10	0.120351	4	6	10	0.121139	4	6
Belgian Sheepdog	32	0.385125	14	18	32	0.387644	14	18
Belgian Tervuren	196	2.35889	103	93	194	2.35009	102	92
Berger Picard	15	0.180527	9	6	15	0.181708	9	6
Bernese Mountain Dog	58	0.698038	37	21	58	0.702604	37	21
Bichon Frise	5	0.0601757	4	1	5	0.0605694	4	1
Black Russian Terrier	7	0.084246	4	3	7	0.0847971	4	3
Bloodhound	7	0.084246	2	5	7	0.0847971	2	5
Border Collie	9	0.108316	5	4	9	0.109025	5	4
Border Terrier	3	0.0361054	2	1	3	0.0363416	2	1
Borzoi	314	3.77903	162	152	312	3.77953	162	150
Boston Terrier	3	0.0361054	2	1	3	0.0363416	2	1
Bouvier des Flandres	109	1.31183	55	54	108	1.3083	55	53
Boxer	140	1.68492	78	62	138	1.67171	77	61
Boykin Spaniel	2	0.0240703	1	1	2	0.0242277	1	1
Bracco Italiano	1	0.0120351	1	0	1	0.0121139	1	0
Briard	1	0.0120351	0	1	1	0.0121139	0	1
Brittany	5	0.0601757	1	4	5	0.0605694	1	4
Brussels Griffon	2	0.0240703	2	0	2	0.0242277	2	0
Bull Terrier	4	0.0481406	4	0	4	0.0484555	4	0
Bulldog	27	0.324949	10	17	27	0.327075	10	17
Bullmastiff	24	0.288843	14	10	24	0.290733	14	10
Canaan	17	0.204597	14	3	17	0.205936	14	3
Cane Corso	4	0.0481406	2	2	4	0.0484555	2	2
Cardigan Welsh Corgi	8	0.0962811	3	5	8	0.096911	3	5
Carolina Dog	1	0.0120351	1	0	1	0.0121139	1	0
Cavalier King Charles Spaniel	7	0.084246	5	2	7	0.0847971	5	2
Central Asian Shepherd	1	0.0120351	1	0	1	0.0121139	1	0
Chesapeake Bay Retriever	31	0.373089	21	10	31	0.37553	21	10
Chinese Shar-Pei	10	0.120351	5	5	10	0.121139	5	5
Chinook	1	0.0120351	1	0	1	0.0121139	1	0
Chow Chow	16	0.192562	7	9	16	0.193822	7	9
Cirneco dell'Etna	4	0.0481406	2	2	4	0.0484555	2	2
Clumber Spaniel	1	0.0120351	1	0	1	0.0121139	1	0
Cockapoo	1	0.0120351	0	1	1	0.0121139	0	1
Cocker Spaniel	33	0.39716	22	11	33	0.399758	22	11
Collie	31	0.373089	19	12	30	0.363416	18	12
Coton de Tulear	39	0.469371	29	10	39	0.472441	29	10
Curly-Coated Retriever	2	0.0240703	0	2	2	0.0242277	0	2
Dachshund	14	0.168492	7	7	14	0.169594	7	7
Dalmatian	275	3.30966	143	132	274	3.3192	143	131
Doberman Pinscher	328	3.94753	166	162	327	3.96124	166	161
Dogue de Bordeaux	22	0.264773	14	8	22	0.266505	14	8
Dutch Shepherd	4	0.0481406	3	1	4	0.0484555	3	1
English Cocker Spaniel	33	0.39716	18	15	33	0.399758	18	15
English Setter	238	2.86436	115	123	238	2.8831	115	123
English Springer Spaniel	14	0.168492	5	9	14	0.169594	5	9
English Toy Spaniel	2	0.0240703	0	2	2	0.0242277	0	2
Eurasier	43	0.517511	26	17	43	0.520896	26	17
Field Spaniel	58	0.698038	28	30	58	0.702604	28	30
Flat-Coated Retriever	16	0.192562	8	8	16	0.193822	8	8
French Bulldog	23	0.276808	13	10	22	0.266505	13	9
German Pinscher	12	0.144422	8	4	12	0.145366	8	4
German Shepherd Dog	55	0.661933	36	19	55	0.666263	36	19
German Shorthaired Pointer	31	0.373089	16	15	31	0.37553	16	15
German Spitz	1	0.0120351	1	0	1	0.0121139	1	0
German Wirehaired Pointer	138	1.66085	69	69	138	1.67171	69	69
Giant Schnauzer	130	1.56457	77	53	129	1.56269	76	53
Golden Retriever	326	3.92346	171	155	321	3.88855	169	152
Gordon Setter	24	0.288843	13	11	22	0.266505	12	10
Great Dane	644	7.75063	362	282	640	7.75288	360	280
Great Pyrenees	6	0.0722109	3	3	6	0.0726832	3	3
Greater Swiss Mountain Dog	5	0.0601757	1	4	5	0.0605694	1	4
Greyhound	10	0.120351	6	4	10	0.121139	6	4
Harrier	2	0.0240703	2	0	2	0.0242277	2	0
Havanese	40	0.481406	26	14	40	0.484555	26	14
Hokkaido Ken	1	0.0120351	1	0	1	0.0121139	1	0
Hovawart	14	0.168492	9	5	14	0.169594	9	5
Hybrid	40	0.481406	28	12	40	0.484555	28	12
Ibizan Hound	7	0.084246	3	4	7	0.0847971	3	4
Irish Red and White Setter	54	0.649898	28	26	54	0.654149	28	26
Irish Setter	258	3.10507	140	118	256	3.10115	139	117
Irish Water Spaniel	49	0.589722	26	23	49	0.59358	26	23
Italian Greyhound	80	0.962811	48	32	80	0.96911	48	32
Japanese Akitainu	16	0.192562	12	4	16	0.193822	12	4
Jindo	4	0.0481406	1	3	4	0.0484555	1	3
Kai Ken	2	0.0240703	2	0	2	0.0242277	2	0
Keeshond	28	0.336984	15	13	28	0.339188	15	13
Kerry Blue Terrier	11	0.132387	6	5	11	0.133253	6	5
Kishu Ken	3	0.0361054	1	2	3	0.0363416	1	2
Korean Poongsan	1	0.0120351	1	0	1	0.0121139	1	0
Kuvasz	26	0.312914	14	12	25	0.302847	13	12
Labrador Retriever	48	0.577687	26	22	48	0.581466	26	22
Lagotto Romagnolo	1	0.0120351	1	0	1	0.0121139	1	0
Leonberger	132	1.58864	75	57	131	1.58692	74	57
Lhasa Apso	1	0.0120351	1	0	1	0.0121139	1	0
Manchester Terrier	16	0.192562	8	8	16	0.193822	8	8
Mastiff	149	1.79324	78	71	149	1.80497	78	71
Mini American/Mini Australian Shepherd	1	0.0120351	1	0	1	0.0121139	1	0
Miniature Bull Terrier	1	0.0120351	1	0	1	0.0121139	1	0
Mudi	2	0.0240703	2	0	2	0.0242277	2	0
Nederlandse Kooikerhondje	1	0.0120351	1	0	1	0.0121139	1	0
Newfoundland	26	0.312914	16	10	26	0.314961	16	10
Norwegian Elkhound	25	0.300879	12	13	25	0.302847	12	13
Norwich Terrier	2	0.0240703	2	0	2	0.0242277	2	0
Nova Scotia Duck Tolling Retriever	115	1.38404	67	48	114	1.38098	66	48
Old English Sheepdog	94	1.1313	55	39	94	1.1387	55	39
Parson Russell Terrier	2	0.0240703	2	0	2	0.0242277	2	0
Pembroke Welsh Corgi	3	0.0361054	2	1	2	0.0242277	2	0
Petit Basset Griffon Vendéen	5	0.0601757	2	3	5	0.0605694	2	3
Pharaoh Hound	20	0.240703	12	8	20	0.242277	12	8
Pointer	28	0.336984	14	14	28	0.339188	14	14
Polish Lowland Sheepdog	1	0.0120351	1	0	1	0.0121139	1	0
Pomeranian	11	0.132387	2	9	11	0.133253	2	9
Poodle	434	5.22325	254	180	433	5.24531	254	179
Portuguese Podengo Pequeno	1	0.0120351	1	0	1	0.0121139	1	0
Portuguese Pointer	1	0.0120351	1	0	1	0.0121139	1	0
Portuguese Water Dog	2	0.0240703	0	2	2	0.0242277	0	2
Pug	3	0.0361054	2	1	3	0.0363416	2	1
Rhodesian Ridgeback	1079	12.9859	553	526	1067	12.9255	549	518
Rottweiler	61	0.734144	29	32	61	0.738946	29	32
Saluki	6	0.0722109	1	5	6	0.0726832	1	5
Samoyed	22	0.264773	9	13	22	0.266505	9	13
Schipperke	37	0.4453	23	14	37	0.448213	23	14
Scottish Terrier	12	0.144422	6	6	11	0.133253	5	6
Shetland Sheepdog	144	1.73306	79	65	144	1.7444	79	65
Shikoku	1	0.0120351	1	0	1	0.0121139	1	0
Shiloh Shepherd	13	0.156457	7	6	13	0.15748	7	6
Siberian Husky	16	0.192562	7	9	16	0.193822	7	9
Silken Windhound	91	1.0952	48	43	91	1.10236	48	43
Sloughi	2	0.0240703	1	1	2	0.0242277	1	1
Smooth Fox Terrier	1	0.0120351	1	0	1	0.0121139	1	0
Spanish Water Dog	16	0.192562	9	7	16	0.193822	9	7
Spinone Italiano	31	0.373089	17	14	31	0.37553	17	14
St. Bernard	2	0.0240703	1	1	2	0.0242277	1	1
Staffordshire Bull Terrier	1	0.0120351	0	1	1	0.0121139	0	1
Standard Schnauzer	19	0.228668	8	11	19	0.230164	8	11
Tibetan Mastiff	21	0.252738	13	8	21	0.254391	13	8
Tibetan Spaniel	2	0.0240703	1	1	2	0.0242277	1	1
Tibetan Terrier	6	0.0722109	1	5	6	0.0726832	1	5
Toy Fox Terrier	1	0.0120351	1	0	1	0.0121139	1	0
Vizsla	153	1.84138	79	74	153	1.85342	79	74
Weimaraner	54	0.649898	25	29	54	0.654149	25	29
Welsh Springer Spaniel	204	2.45517	111	93	200	2.42277	110	90
Welsh Terrier	1	0.0120351	0	1	1	0.0121139	0	1
West Highland White Terrier	2	0.0240703	2	0	2	0.0242277	2	0
Whippet	17	0.204597	7	10	17	0.205936	7	10
White Swiss Shepherd	1	0.0120351	1	0	1	0.0121139	1	0
Wirehaired Pointing Griffon	37	0.4453	21	16	37	0.448213	21	16
Xoloitzcuintli	1	0.0120351	0	1	1	0.0121139	0	1
Yorkshire Terrier	2	0.0240703	2	0	2	0.0242277	2	0
