# Supplementary material for: Repeated thyroid function evaluations in the dog: a retrospective study of 8,309 dogs
Source: Front Vet Sci. 2025 Sep 15;12:1653398. doi: 10.3389/fvets.2025.1653398 (PMC12477693; doi:10.3389/fvets.2025.1653398)
Supplement: Supplementary file 2 [file Table_2.xlsx]

## Sheet: Supplementary Table 2
Supplementary Table 2: Total number of thyroid evaluations for the original 8,309 dogs and the final dataset of 8,255 dogs with a breakdown of tests by year for each dataset.
Number of evaluations	Total		Year	Total		Number of evaluations	Total		Year	Total
2	6753		1996	38		2	6734		1996	37
3	1132		1997	55		3	1127		1997	55
4	288		1998	68		4	272		1998	68
5	85		1999	101		5	78		1999	99
6	34		2000	114		6	29		2000	113
7	13		2001	133		7	12		2001	132
8	4		2002	177		8	3		2002	176
Total	8309		2003	224		Total	8255		2003	223
			2004	288					2004	284
			2005	374					2005	372
			2006	391					2006	390
			2007	445					2007	443
			2008	396					2008	393
			2009	403					2009	400
			2010	424					2010	421
			2011	371					2011	369
			2012	431					2012	429
			2013	473					2013	471
			2014	406					2014	403
			2015	379					2015	379
			2016	327					2016	325
			2017	419					2017	418
			2018	408					2018	406
			2019	441					2019	441
			2020	378					2020	376
			2021	351					2021	346
			2022	251					2022	248
			2023	43					2023	38
			Total	8309					Total	8255
