# Supplementary material for: Repeated thyroid function evaluations in the dog: a retrospective study of 8,309 dogs
Source: Front Vet Sci. 2025 Sep 15;12:1653398. doi: 10.3389/fvets.2025.1653398 (PMC12477693; doi:10.3389/fvets.2025.1653398)
Supplement: Supplementary file 3 [file Table_3.xlsx]

## Sheet: Supplementary Table 3
Supplementary Table 3: Average age and age range in months for evaluations 1 and 2, and the average time ± Standard Deviation (SD) in months between evaluations 1 and 2 for the final dataset for 8,255 dogs. The standard deviation could not be calculated for breeds having only one dog.
Breed	Total # of dogs	Average Age Evaluation 1 (age range)	Average Age Evaluation 2 (age range)	Average time ± SD between Evaluation 1 and Evaluation 2
TOTAL	8255	29.7 (2 - 213)	48.0 (9 - 216)	18.3 ± 16.7
Affenpinscher	2	21.0 (16 - 26)	32.0 (29 - 35)	11.0 ± 11.3
Afghan Hound	80	40.8 (14 - 109)	60.6 (21 - 136)	19.9 ± 24.9
Airedale Terrier	4	40.3 (29 - 61)	48.8 (34 - 75)	8.5 ± 4.4
Akita	77	25.7 (9 - 89)	42.7 (16 - 106)	17.0 ± 14.3
Alaskan Klee Kai	135	26.5 (12 - 145)	45.2 (12 - 152)	18.7 ± 14.1
Alaskan Malamute	25	38.7 (10 - 93)	60.0 (13 - 124)	21.3 ± 18.3
American Bully	1	15.0 (15 - 15)	18.0 (18 - 18)	3
American Pit Bull Terrier	4	33.0 (16 - 71)	40.0 (21 - 72)	7.0 ± 7.3
American Staffordshire Terrier	19	25.5 (8 - 60)	39.5 (14 - 67)	13.9 ± 12.4
American Water Spaniel	5	43.6 (12 - 70)	66.4 (24 - 97)	22.8 ± 6.6
Anatolian Shepherd	28	24.3 (8 - 50)	38.5 (24 - 91)	14.3 ± 11
Australian Labradoodle	103	18.0 (3 - 67)	37.0 (15 - 99)	18.9 ± 8.7
Australian Shepherd	8	50.5 (25 - 109)	69.8 (28 - 132)	19.3 ± 12.3
Australian Terrier	43	27.0 (11 - 93)	51.5 (18 - 115)	24.5 ± 18.1
Azawakh	4	30.5 (15 - 54)	43.8 (27 - 57)	13.3 ± 9.5
Barbet	12	27.5 (14 - 64)	46.8 (26 - 123)	19.3 ± 18.2
Basenji	111	33.8 (8 - 135)	58.3 (18 - 178)	24.5 ± 19.5
Basset Hound	1	31.0 (31 - 31)	34.0 (34 - 34)	3
Beagle	23	26.3 (12 - 53)	36.1 (17 - 58)	9.8 ± 7.7
Bearded Collie	161	33.0 (10 - 131)	56.2 (24 - 144)	23.2 ± 16.6
Beauceron	6	38.5 (6 - 126)	61.9 (15 - 146)	23.3 ± 13.6
Belgian Malinois	10	35.8 (13 - 120)	46.3 (23 - 130)	10.5 ± 15.2
Belgian Sheepdog	32	33.9 (12 - 63)	57.0 (20 - 120)	23.1 ± 24
Belgian Tervuren	194	35.3 (7 - 120)	59.4 (19 - 128)	24.0 ± 19.6
Berger Picard	15	27.8 (12 - 67)	39.8 (18 - 73)	12.0 ± 11.6
Bernese Mountain Dog	58	27.0 (8 - 92)	43.2 (17 - 102)	16.2 ± 13.9
Bichon Frise	5	28.8 (26 - 37)	44.6 (28 - 73)	15.8 ± 18
Black Russian Terrier	7	28.0 (24 - 36)	33.6 (25 - 46)	5.6 ± 7.2
Bloodhound	7	28.9 (23 - 40)	39.9 (29 - 68)	11.0 ± 13.7
Border Collie	9	28.3 (13 - 54)	47.5 (24 - 93)	19.2 ± 20.4
Border Terrier	3	37.4 (17 - 59)	47.7 (24 - 64)	10.3 ± 7.6
Borzoi	312	36.0 (9 - 111)	60.5 (12 - 128)	24.5 ± 18.1
Boston Terrier	3	19.4 (17 - 24)	54.4 (38 - 72)	35.0 ± 13.5
Bouvier des Flandres	108	30.5 (8 - 79)	43.1 (17 - 120)	12.7 ± 10.9
Boxer	138	29.4 (8 - 95)	41.7 (12 - 98)	12.3 ± 11.1
Boykin Spaniel	2	82.0 (24 - 140)	96.5 (45 - 148)	14.5 ± 9.2
Bracco Italiano	1	27.0 (27 - 27)	35.0 (35 - 35)	8
Briard	1	40.0 (40 - 40)	65.0 (65 - 65)	25
Brittany	5	26.8 (20 - 37)	30.4 (26 - 37)	3.6 ± 2.9
Brussels Griffon	2	16.5 (12 - 21)	38.0 (25 - 51)	21.5 ± 12
Bull Terrier	4	28.3 (12 - 48)	37.8 (24 - 50)	9.5 ± 5.1
Bulldog	27	21.4 (10 - 40)	31.4 (12 - 93)	10.0 ± 13.1
Bullmastiff	24	23.6 (12 - 40)	32.7 (16 - 67)	9.1 ± 8
Canaan	17	36.6 (18 - 80)	44.6 (21 - 93)	8.0 ± 6.0
Cane Corso	4	37.3 (12 - 65)	43.8 (13 - 76)	6.5 ± 4.2
Cardigan Welsh Corgi	8	29.2 (14 - 60)	48.5 (17 - 90)	19.4 ± 14.9
Carolina Dog	1	15.0 (15 - 15)	37.0 (37 - 37)	22
Cavalier King Charles Spaniel	7	31.6 (18 - 61)	59.5 (18 - 120)	27.9 ± 22.0
Central Asian Shepherd	1	19.0 (19 - 19)	24.0 (24 - 24)	5
Chesapeake Bay Retriever	31	29.5 (13 - 59)	56.3 (24 - 117)	26.8 ± 18.6
Chinese Shar-Pei	10	26.9 (12 - 95)	37.7 (24 - 100)	10.8 ± 5.1
Chinook	1	32.0 (32 - 32)	107.0 (107 - 107)	75
Chow Chow	16	22.1 (9 - 39)	34.2 (21 - 63)	12.1 ± 9.2
Cirneco dell'Etna	4	38.5 (22 - 74)	55.0 (30 - 85)	16.5 ± 14.8
Clumber Spaniel	1	25.0 (25 - 25)	28.0 (28 - 28)	3
Cockapoo	1	13.0 (13 - 13)	32.0 (32 - 32)	19
Cocker Spaniel	33	33.9 (15 - 126)	58.2 (19 - 138)	24.3 ± 22.7
Collie	30	29.3 (11 - 81)	46.9 (15 - 95)	17.5 ± 16.8
Coton de Tulear	39	22.2 (7 - 63)	34.3 (11 - 75)	12.2 ± 11
Curly-Coated Retriever	2	61.0 (35 - 87)	73.0 (50 - 96)	12.0 ± 4.2
Dachshund	14	33.3 (12 - 102)	49.7 (18 - 113)	16.4 ± 16.7
Dalmatian	274	29.5 (4 - 132)	51.6 (13 - 155)	22.1 ± 21.4
Doberman Pinscher	327	30.1 (2 - 125)	47.1 (12 - 145)	17.0 ± 13.0
Dogue de Bordeaux	22	21.1 (12 - 31)	35.5 (16 - 68)	14.3 ± 12.2
Dutch Shepherd	4	27.5 (21 - 40)	37.8 (33 - 44)	10.3 ± 4.6
English Cocker Spaniel	33	29.5 (7 - 81)	43.8 (12 - 113)	14.3 ± 11.4
English Setter	238	28.5 (12 - 105)	45.5 (12 - 116)	16.9 ± 16.4
English Springer Spaniel	14	28.5 (12 - 51)	47.0 (24 - 66)	18.6 ± 8.5
English Toy Spaniel	2	71.5 (59 - 84)	80.0 (64 - 96)	8.5 ± 4.9
Eurasier	43	28.9 (16 - 92)	47.0 (23 - 125)	18.1 ± 19.6
Field Spaniel	58	27.6 (10 - 71)	54.2 (20 - 148)	26.6 ± 24.2
Flat-Coated Retriever	16	32.2 (7 - 111)	46.9 (27 - 120)	14.8 ± 12.0
French Bulldog	22	20.3 (6 - 47)	36.5 (15 - 78)	16.1 ± 11.3
German Pinscher	12	28.1 (16 - 41)	38.9 (23 - 58)	10.8 ± 7.0
German Shepherd Dog	55	28.4 (12 - 88)	42.2 (12 - 95)	13.7 ± 11.7
German Shorthaired Pointer	31	30.9 (13 - 73)	46.3 (20 - 99)	15.4 ± 15.3
German Spitz	1	20.0 (20 - 20)	24.0 (24 - 24)	4
German Wirehaired Pointer	138	32.6 (8 - 105)	48.2 (19 - 125)	15.6 ± 16.7
Giant Schnauzer	129	29.1 (8 - 74)	44.4 (14 - 80)	15.2 ± 12.1
Golden Retriever	321	29.8 (6 - 115)	48.1 (12 - 135)	18.2 ± 18.9
Gordon Setter	22	37.8 (7 - 98)	56.9 (24 - 110)	19 ± 14.5
Great Dane	640	26.6 (7 - 91)	41.4 (12 - 113)	14.8 ± 14.8
Great Pyrenees	6	41.7 (15 - 116)	56.7 (22 - 137)	15 ± 8.1
Greater Swiss Mountain Dog	5	32.4 (24 - 64)	44.8 (27 - 72)	12.4 ± 10.8
Greyhound	10	48.1 (16 - 118)	71.0 (30 - 127)	22.9 ± 32.6
Harrier	2	61.5 (56 - 67)	66.0 (63 - 69)	4.5 ± 3.5
Havanese	40	22.5 (5 - 62)	38.3 (16 - 98)	15.8 ± 17.8
Hokkaido Ken	1	24.0 (24 - 24)	27.0 (27 - 27)	3
Hovawart	14	34.4 (18 - 100)	51.7 (25 - 115)	17.3 ± 12.7
Hybrid	40	17.7 (7 - 44)	28.7 (12 - 59)	11.1 ± 9.1
Ibizan Hound	7	33.6 (22 - 47)	39.0 (31 - 51)	5.4 ± 2.7
Irish Red and White Setter	54	30.9 (12 - 117)	55.2 (20 - 139)	24.4 ± 19.8
Irish Setter	256	33.9 (8 - 148)	56.9 (15 - 159)	23.1 ± 18.6
Irish Water Spaniel	49	33.1 (5 - 91)	51.1 (24 - 148)	18.0 ± 18.3
Italian Greyhound	80	29.1 (9 - 75)	51.9 (18 - 115)	22.8 ± 16.1
Japanese Akitainu	16	28.2 (13 - 63)	44.0 (24 - 79)	15.8 ± 13.2
Jindo	4	16.8 (13 - 25)	79.0 (59 - 95)	62.3 ± 16.7
Kai Ken	2	52.0 (32 - 72)	87.0 (55 - 119)	35.0 ± 17.0
Keeshond	28	28.8 (15 - 73)	43.8 (24 - 117)	15.0 ± 17.9
Kerry Blue Terrier	11	37.5 (13 - 127)	59.6 (15 - 130)	22.1 ± 16.0
Kishu Ken	3	20.4 (13 - 32)	39.0 (27 - 49)	18.7 ± 8.6
Korean Poongsan	1	17.0 (17 - 17)	23.0 (23 - 23)	6
Kuvasz	25	29.6 (12 - 74)	44.6 (14 - 101)	15.0 ± 13.7
Labrador Retriever	48	34.1 (9 - 102)	46.8 (19 - 121)	12.7 ± 11.8
Lagotto Romagnolo	1	24.0 (24 - 24)	32.0 (32 - 32)	8
Leonberger	131	27.3 (7 - 73)	39.4 (18 - 94)	12.2 ± 12.2
Lhasa Apso	1	40.0 (40 - 40)	41.0 (41 - 41)	1
Manchester Terrier	16	30.7 (6 - 82)	49.4 (19 - 100)	18.7 ± 15.3
Mastiff	149	26.5 (3 - 96)	43.6 (18 - 103)	17.1 ± 16.4
Mini American/Mini Australian Shepherd	1	30.0 (30 - 30)	34.0 (34 - 34)	4
Miniature Bull Terrier	1	16.0 (16 - 16)	21.0 (21 - 21)	5
Mudi	2	26.0 (26 - 26)	34.0 (31 - 37)	8.0 ± 4.2
Nederlandse Kooikerhondje	1	41.0 (41 - 41)	42.0 (42 - 42)	1
Newfoundland	26	27.4 (12 - 62)	38.3 (15 - 100)	10.9 ± 10.3
Norwegian Elkhound	25	34.2 (14 - 92)	68.7 (30 - 118)	34.5 ± 18.7
Norwich Terrier	2	27.5 (26 - 29)	43.0 (35 - 51)	15.5 ± 9.2
Nova Scotia Duck Tolling Retriever	114	30.0 (10 - 90)	49.5 (16 - 132)	19.5 ± 16.8
Old English Sheepdog	94	31.2 (8 - 143)	47.4 (9 - 146)	16.2 ± 15.9
Parson Russell Terrier	2	63.5 (21 - 106)	86.5 (34 - 139)	23.0 ± 14.1
Pembroke Welsh Corgi	2	49.0 (40 - 58)	57.5 (45 - 70)	8.5 ± 4.9
Petit Basset Griffon Vendéen	5	24.4 (12 - 36)	58.2 (28 - 109)	33.8 ± 28.6
Pharaoh Hound	20	36.4 (13 - 75)	50.7 (25 - 116)	14.4 ± 22.5
Pointer	28	36.3 (14 - 85)	67.8 (29 - 110)	31.5 ± 21.8
Polish Lowland Sheepdog	1	22.0 (22 - 22)	51.0 (51 - 51)	29
Pomeranian	11	17.3 (9 - 26)	34.5 (16 - 68)	17.2 ± 19.9
Poodle	433	29.0 (2 - 118)	46.0 (12 - 156)	17.0 ± 16.5
Portuguese Podengo Pequeno	1	15.0 (15 - 15)	44.0 (44 - 44)	29
Portuguese Pointer	1	28.0 (28 - 28)	47.0 (47 - 47)	19
Portuguese Water Dog	2	35.5 (31 - 40)	44.5 (42 - 47)	9.0 ± 2.8
Pug	3	24.7 (12 - 33)	33.4 (14 - 53)	8.7 ± 9.9
Rhodesian Ridgeback	1067	28.3 (7 - 157)	47.4 (15 - 182)	19.2 ± 16.2
Rottweiler	61	30.0 (7 - 93)	45.8 (13 - 102)	15.8 ± 16.3
Saluki	6	43.9 (13 - 97)	57.9 (19 - 100)	14.0 ± 20.3
Samoyed	22	48.7 (17 - 98)	63.9 (23 - 120)	15.2 ± 16.2
Schipperke	37	38.3 (14 - 96)	55.0 (18 - 141)	16.8 ± 16.8
Scottish Terrier	11	29.6 (9 - 55)	55.0 (19 - 123)	25.5 ± 26.5
Shetland Sheepdog	144	28.2 (6 - 93)	45.9 (12 - 130)	17.7 ± 16.3
Shikoku	1	27.0 (27 - 27)	29.0 (29 - 29)	2
Shiloh Shepherd	13	26.9 (12 - 51)	43.4 (18 - 71)	16.5 ± 12.7
Siberian Husky	16	31.2 (9 - 61)	49.7 (24 - 82)	18.6 ± 10.8
Silken Windhound	91	30.7 (11 - 106)	58.5 (20 - 168)	27.8 ± 22.0
Sloughi	2	80.5 (47 - 114)	116.5 (97 - 136)	36.0 ± 19.8
Smooth Fox Terrier	1	47.0 (47 - 47)	74.0 (74 - 74)	27
Spanish Water Dog	16	25.8 (7 - 54)	46.3 (24 - 128)	20.5 ± 24.2
Spinone Italiano	31	28.5 (12 - 58)	48.6 (24 - 93)	20.0 ± 17.8
St. Bernard	2	19.0 (19 - 19)	24.0 (24 - 24)	5.0 ± 0
Staffordshire Bull Terrier	1	30.0 (30 - 30)	40.0 (40 - 40)	10
Standard Schnauzer	19	39.3 (12 - 213)	61.3 (28 - 216)	22.0 ± 17.9
Tibetan Mastiff	21	29.5 (13 - 66)	43.6 (15 - 88)	14.1 ± 12.4
Tibetan Spaniel	2	27.5 (26 - 29)	33.5 (32 - 35)	6.0 ± 0
Tibetan Terrier	6	27.4 (15 - 47)	44.4 (29 - 74)	17.0 ± 14.5
Toy Fox Terrier	1	30.0 (30 - 30)	39.0 (39 - 39)	9
Vizsla	153	32.0 (10 - 116)	48.3 (16 - 126)	16.3 ± 15.0
Weimaraner	54	29.1 (8 - 64)	42.1 (15 - 101)	13.0 ± 12.8
Welsh Springer Spaniel	200	25.0 (7 - 78)	44.6 (16 - 124)	19.6 ± 15.0
Welsh Terrier	1	22.0 (22 - 22)	31.0 (31 - 31)	9
West Highland White Terrier	2	14.5 (11 - 18)	62.5 (42 - 83)	48.0 ± 33.9
Whippet	17	37.2 (11 - 85)	55.4 (20 - 104)	18.2 ± 9.5
White Swiss Shepherd	1	40.0 (40 - 40)	45.0 (45 - 45)	5
Wirehaired Pointing Griffon	37	34.5 (9 - 117)	48.6 (23 - 126)	14.1 ± 11.2
Xoloitzcuintli	1	26.0 (26 - 26)	30.0 (30 - 30)	4
Yorkshire Terrier	2	28.0 (12 - 44)	30.5 (15 - 46)	2.5 ± 0.7
