# Supplementary material for: Repeated thyroid function evaluations in the dog: a retrospective study of 8,309 dogs
Source: Front Vet Sci. 2025 Sep 15;12:1653398. doi: 10.3389/fvets.2025.1653398 (PMC12477693; doi:10.3389/fvets.2025.1653398)
Supplement: Supplementary file 4 [file Table_4.xlsx]

## Sheet: Supplementary Table 4
Supplementary Table 4: Average age in months (range) per breed for the initial evaluation of dogs that had an initial normal to a final normal evaluation.
Breed	Total # of dogs	Average Age of Initial Evaluation
Total	3638	27.3 (2 - 148)
Afghan Hound	8	21.6 (15 - 29)
Airedale Terrier	1	61.0 (61 - 61)
Akita	34	23.2 (9 - 68)
Alaskan Klee Kai	74	24.5 (12 - 94)
Alaskan Malamute	16	38.3 (15 - 93)
American Staffordshire Terrier	2	12.0 (8 - 16)
American Water Spaniel	4	51.5 (25 - 70)
Anatolian Shepherd	12	17.9 (8 - 25)
Australian Labradoodle	81	18.1 (3 - 67)
Australian Shepherd	5	62.0 (28 - 109)
Australian Terrier	30	24.4 (11 - 80)
Azawakh	3	22.7 (15 - 29)
Barbet	9	28.8 (14 - 64)
Basenji	69	30.3 (8 - 135)
Beagle	5	17.2 (12 - 24)
Bearded Collie	106	30.5 (10 - 131)
Beauceron	3	18.7 (6 - 31)
Belgian Malinois	1	19.0 (19 - 19)
Belgian Sheepdog	14	38.4 (12 - 63)
Belgian Tervuren	107	31.6 (7 - 80)
Berger Picard	6	20.3 (12 - 27)
Bernese Mountain Dog	27	25.9 (8 - 92)
Bichon Frise	2	31.5 (26 - 37)
Black Russian Terrier	1	36.0 (36 - 36)
Bloodhound	1	24.0 (24 - 24)
Border Collie	2	33.5 (28 - 39)
Border Terrier	2	26.5 (17 - 36)
Borzoi	180	32.8 (9 - 98)
Boston Terrier	3	19.3 (17 - 24)
Bouvier des Flandres	34	27.2 (10 - 79)
Boxer	36	22.1 (8 - 50)
Brussels Griffon	2	16.5 (12 - 21)
Bull Terrier	2	14.0 (12 - 16)
Bulldog	5	14.6 (10 - 19)
Bullmastiff	7	24.9 (19 - 35)
Canaan	4	25.0 (18 - 34)
Cardigan Welsh Corgi	6	34.0 (19 - 60)
Cavalier King Charles Spaniel	7	31.6 (18 - 61)
Central Asian Shepherd	1	19.0 (19 - 19)
Chesapeake Bay Retriever	28	29.1 (13 - 59)
Chinese Shar-Pei	1	13.0 (13 - 13)
Chow Chow	4	23.0 (9 - 36)
Cirneco dell'Etna	1	29.0 (29 - 29)
Cockapoo	1	13.0 (13 - 13)
Cocker Spaniel	15	39.5 (15 - 126)
Collie	9	29.8 (11 - 81)
Coton de Tulear	11	20.5 (7 - 63)
Dachshund	2	28.0 (26 - 30)
Dalmatian	116	25.8 (4 - 104)
Doberman Pinscher	162	27.2 (2 - 95)
Dogue de Bordeaux	8	22.3 (12 - 30)
Dutch Shepherd	2	22.5 (21 - 24)
English Cocker Spaniel	15	25.9 (7 - 81)
English Setter	46	21.5 (12 - 50)
English Springer Spaniel	6	29.0 (24 - 41)
Eurasier	23	31.8 (17 - 92)
Field Spaniel	28	27.8 (11 - 70)
Flat-Coated Retriever	5	21.6 (7 - 28)
French Bulldog	17	20.1 (6 - 47)
German Pinscher	2	20.0 (16 - 24)
German Shepherd Dog	22	25.9 (14 - 60)
German Shorthaired Pointer	6	23.2 (13 - 47)
German Wirehaired Pointer	42	23.0 (8 - 45)
Giant Schnauzer	57	25.3 (8 - 56)
Golden Retriever	136	29.2 (6 - 101)
Gordon Setter	12	34.3 (7 - 98)
Great Dane	188	23.1 (7 - 91)
Great Pyrenees	3	20.7 (15 - 27)
Greater Swiss Mountain Dog	1	24.0 (24 - 24)
Greyhound	3	30.3 (16 - 44)
Havanese	13	19.8 (5 - 62)
Hovawart	8	39.0 (18 - 100)
Hybrid	20	16.3 (7 - 44)
Irish Red and White Setter	29	29.7 (12 - 117)
Irish Setter	153	34.1 (8 - 148)
Irish Water Spaniel	16	29.7 (5 - 91)
Italian Greyhound	47	26.6 (9 - 58)
Japanese Akitainu	11	28.5 (13 - 63)
Jindo	4	16.8 (13 - 25)
Kai Ken	2	52.0 (32 - 72)
Keeshond	4	25.8 (17 - 34)
Kerry Blue Terrier	7	31.0 (18 - 48)
Kishu Ken	2	14.5 (13 - 16)
Kuvasz	5	30.4 (13 - 74)
Labrador Retriever	22	25.3 (9 - 66)
Leonberger	30	26.2 (7 - 42)
Manchester Terrier	6	18.2 (6 - 25)
Mastiff	72	21.8 (3 - 60)
Miniature Bull Terrier	1	16.0 (16 - 16)
Newfoundland	6	28.3 (12 - 59)
Norwegian Elkhound	22	31.4 (14 - 73)
Norwich Terrier	2	27.5 (26 - 29)
Nova Scotia Duck Tolling Retriever	53	27.6 (10 - 56)
Old English Sheepdog	49	28.6 (8 - 75)
Parson Russell Terrier	1	21.0 (21 - 21)
Pembroke Welsh Corgi	1	58.0 (58 - 58)
Petit Basset Griffon Vendéen	2	21.5 (12 - 31)
Pharaoh Hound	5	45.0 (13 - 75)
Pointer	20	34.2 (14 - 85)
Polish Lowland Sheepdog	1	22.0 (22 - 22)
Pomeranian	7	17.6 (9 - 26)
Poodle	208	26.7 (2 - 75)
Portuguese Podengo Pequeno	1	15.0 (15 - 15)
Portuguese Water Dog	1	40.0 (40 - 40)
Rhodesian Ridgeback	516	26.2 (7 - 90)
Rottweiler	11	23.2 (7 - 45)
Saluki	2	44.5 (13 - 76)
Samoyed	6	29.8 (17 - 42)
Schipperke	11	43.4 (17 - 87)
Scottish Terrier	6	23.7 (9 - 45)
Shetland Sheepdog	56	30.0 (6 - 93)
Shiloh Shepherd	6	24.0 (14 - 35)
Siberian Husky	12	30.1 (9 - 60)
Silken Windhound	58	29.9 (12 - 84)
Sloughi	1	47.0 (47 - 47)
Spanish Water Dog	3	14.7 (7 - 25)
Spinone Italiano	15	27.3 (12 - 40)
St. Bernard	2	19.0 (19 - 19)
Standard Schnauzer	9	25.3 (12 - 35)
Tibetan Mastiff	11	34.7 (13 - 66)
Tibetan Spaniel	1	29.0 (29 - 29)
Vizsla	53	29.2 (10 - 64)
Weimaraner	18	22.5 (8 - 44)
Welsh Springer Spaniel	95	23.6 (7 - 78)
West Highland White Terrier	2	14.5 (11 - 18)
Whippet	11	42.2 (11 - 85)
Wirehaired Pointing Griffon	18	28.8 (9 - 57)
