# Supplementary material for: Repeated thyroid function evaluations in the dog: a retrospective study of 8,309 dogs
Source: Front Vet Sci. 2025 Sep 15;12:1653398. doi: 10.3389/fvets.2025.1653398 (PMC12477693; doi:10.3389/fvets.2025.1653398)
Supplement: Supplementary file 5 [file Table_5.xlsx]

## Sheet: Supplementary Table 5
Supplementary Table 5: Total number of OFA thyroid records for breeds having at least 100 individuals evaluated multiple times.
Breed	Total	AI	CA	E	I	N
Alaskan Klee Kai	135	1	5	17	0	112
Australian Labradoodle	103	1	5	9	0	88
Basenji	111	1	7	12	1	90
Bearded Collie	161	0	0	28	1	132
Belgian Tervuren	194	0	6	23	2	163
Borzoi	312	2	17	31	3	259
Bouvier des Flandres	108	0	6	21	2	79
Boxer	138	3	29	29	1	76
Dalmatian	274	0	44	52	2	176
Doberman Pinscher	327	2	4	75	8	238
English Setter	238	4	61	40	0	133
German Wirehaired Pointer	138	1	22	28	1	86
Giant Schnauzer	129	0	11	25	0	93
Golden Retriever	321	3	38	39	1	240
Great Dane	640	3	50	165	7	415
Irish Setter	256	0	13	26	1	216
Leonberger	131	1	13	29	1	87
Mastiff	149	1	7	26	0	115
Nova Scotia Duck Tolling Retriever	114	1	17	16	0	80
Poodle	433	0	21	46	2	364
Rhodesian Ridgeback	1067	20	110	147	9	781
Shetland Sheepdog	144	3	27	27	1	86
Vizsla	153	0	14	16	1	122
Welsh Springer Spaniel	200	2	16	35	5	142
AI, Autoimmune thyroiditis; CA, Compensative autoimmune thyroiditis; E, Equivocal; I, Idiopathic hypothyroidism; N, Normal
