# Supplementary material for: Repeated thyroid function evaluations in the dog: a retrospective study of 8,309 dogs
Source: Front Vet Sci. 2025 Sep 15;12:1653398. doi: 10.3389/fvets.2025.1653398 (PMC12477693; doi:10.3389/fvets.2025.1653398)
Supplement: Supplementary file 6 [file Table_6.xlsx]

## Sheet: Supplementary Table 6
Supplementary Table 6: Average age and age range in months for evaluations 1 and 2, and the average time ± Standard Deviation (SD) in months between evaluations 1 and 2 for 24 breeds with more than 100 individual dogs evaluated.
	Total # of dogs	Average Age Evaluation 1 (age range)	Average Age Evaluation 2 (age range)	Average time ± SD between Evaluation 1 and Evaluation 2
Breed	5976	29.4 (2 - 157)	47.9 (12 - 182)	18.5 ± 16.6
Alaskan Klee Kai	135	26.5 (12 - 145)	45.2 (12 - 152)	18.7 ± 14.1
Australian Labradoodle	103	18.0 (3 - 67)	37.0 (15 - 99)	18.9 ± 8.7
Basenji	111	33.8 (8 - 135)	58.3 (18 - 178)	24.5 ± 19.5
Bearded Collie	161	33.0 (10 - 131)	56.2 (24 - 144)	23.2 ± 16.6
Belgian Tervuren	194	35.3 (7 - 120)	59.4 (19 - 128)	24.0 ± 19.6
Borzoi	312	36.0 (9 - 111)	60.5 (12 - 128)	24.5 ± 18.1
Bouvier des Flandres	108	30.5 (8 - 79)	43.1 (17 - 120)	12.7 ± 10.9
Boxer	138	29.4 (8 - 95)	41.7 (12 - 98)	12.3 ± 11.1
Dalmatian	274	29.5 (4 - 132)	51.6 (13 - 155)	22.1 ± 21.4
Doberman Pinscher	327	30.1 (2 - 125)	47.1 (12 - 145)	17.0 ± 13.0
English Setter	238	28.5 (12 - 105)	45.5 (12 - 116)	16.9 ± 16.4
German Wirehaired Pointer	138	32.6 (8 - 105)	48.2 (19 - 125)	15.6 ± 16.7
Giant Schnauzer	129	29.1 (8 - 74)	44.4 (14 - 80)	15.2 ± 12.1
Golden Retriever	321	29.8 (6 - 115)	48.1 (12 - 135)	18.2 ± 18.9
Great Dane	640	26.6 (7 - 91)	41.4 (12 - 113)	14.8 ± 14.8
Irish Setter	256	33.9 (8 - 148)	56.9 (15 - 159)	23.1 ± 18.6
Leonberger	131	27.3 (7 - 73)	39.4 (18 - 94)	12.2 ± 12.2
Mastiff	149	26.5 (3 - 96)	43.6 (18 - 103)	17.1 ± 16.4
Nova Scotia Duck Tolling Retriever	114	30.0 (10 - 90)	49.5 (16 - 132)	19.5 ± 16.8
Poodle	433	29.0 (2 - 118)	46.0 (12 - 156)	17.0 ± 16.5
Rhodesian Ridgeback	1067	28.3 (7 - 157)	47.4 (15 - 182)	19.2 ± 16.2
Shetland Sheepdog	144	28.2 (6 - 93)	45.9 (12 - 130)	17.7 ± 16.3
Vizsla	153	32.0 (10 - 116)	48.3 (16 - 126)	16.3 ± 15.0
Welsh Springer Spaniel	200	25.0 (7 - 78)	44.6 (16 - 124)	19.6 ± 15.0
